# Supplementary material for: Inflammatory Gene Expression Associates with Hepatitis B Virus cccDNA- but Not Integrant-Derived Transcripts in HBeAg Negative Disease
Source: Viruses. 2022 May 17;14(5):1070. doi: 10.3390/v14051070 (PMC9146050; doi:10.3390/v14051070)
Supplement: Supplementary file 1 [file viruses-14-01070-s001.zip]

Archive with 1 entries (1 files):
- viruses-1660068-supplementary.pdf
